# Supplementary material for: Identification of a Novel Biosynthetic Gene Cluster in Aspergillus niger Using Comparative Genomics
Source: J Fungi (Basel). 2021 May 11;7(5):374. doi: 10.3390/jof7050374 (PMC8151901; doi:10.3390/jof7050374)
Supplement: Supplementary file 1 [file jof-07-00374-s001.zip]

Archive with 1 entries (1 files):
- jof-1190437-supplementary.pdf
